# Supplementary material for: Long-Term Influence of Endodontic Irrigants on In Vitro Dentin Biomimetic Remineralization
Source: Biomimetics (Basel). 2026 Jul 7;11(7):473. doi: 10.3390/biomimetics11070473 (PMC13406931; doi:10.3390/biomimetics11070473)
Supplement: Supplementary file 1 [file biomimetics-11-00473-s001.zip]

Archive with 1 entries (1 files):
- biomimetics-4380770-supplementary.pdf
